# Supplementary material for: Effects of Different Chili Pepper Varieties on the Quality and Microbial Diversity of Spontaneously Fermented Chili Paste
Source: Foods. 2026 Jun 2;15(11):1970. doi: 10.3390/foods15111970 (PMC13257216; doi:10.3390/foods15111970)
Supplement: Supplementary file 1 [file foods-15-01970-s001.zip]

Archive with 1 entries (1 files):
- foods-4325323-supplementary.pdf
